# Supplementary material for: Comprehensive Profiling and Therapeutic Insights into Differentially Expressed Genes in Hepatocellular Carcinoma
Source: Cancers (Basel). 2023 Nov 30;15(23):5653. doi: 10.3390/cancers15235653 (PMC10705715; doi:10.3390/cancers15235653)
Supplement: Supplementary file 1 [file cancers-15-05653-s001.zip]

Archive with 5 entries (5 files):
- DATAS1 - All genes found in GSEs of Healthy Samples.xlsx
- DATAS2 - All genes found in GSEs of Adjacent Samples.xlsx
- DATAS3 - Shared genes in details.xlsx
- DATAS4 - Transcription Factors.xlsx
- SUPPLEMENTARY MATERIAL.pdf
