# Supplementary material for: Comprehensive Profiling and Therapeutic Insights into Differentially Expressed Genes in Hepatocellular Carcinoma
Source: Cancers (Basel). 2023 Nov 30;15(23):5653. doi: 10.3390/cancers15235653 (PMC10705715; doi:10.3390/cancers15235653)
Supplement: Supplementary file 1 [file cancers-15-05653-s001.zip › DATAS1 - All genes found in GSEs of Healthy Samples.xlsx]

## Sheet: GSEs-NORMAL
GSE102079	GSE112790	GSE62232	GSE50579
AADAT	AADAT	AADAT	AADAT
AASS	ACSL4	ACSL4	ACADL
ACADL	ACSM3	ACSM3	ADAMTS13
ACSL4	ADH1B	AKR1B10	ADCY1
ACSM3	AFM	AKR1D1	ADRA1B
ADGRG7	AKR1B10	ANGPTL1	ADRB1
ADH1B	AKR1D1	ANLN	ALDH8A1
ADH4	ALDH6A1	ANXA10	ANGPTL6
ADRA1A	ALDOB	ANXA2	ANLN
AFM	ANLN	APOA5	ANXA2
AKR1B10	ANXA10	APOBEC3B	ANXA2P3
AKR1D1	APOA5	APOF	APLN
ALDH6A1	APOBEC3B	ASCL1	APOA4
ALDOB	APOF	ASPM	APOA5
ANLN	ASPA	AURKA	APOF
ANXA10	ASPM	BBOX1	ARG2
APOA5	AURKA	BCHE	ASPA
APOF	BBOX1	BCO2	ASPG
ASPA	BCAT1	BHMT	ASPM
ASPM	BCHE	C9	ATF5
AURKA	BCO2	CAP2	ATOH7
AZGP1P1	BIRC5	CAPN3	ATOH8
B3GNT5	BUB1B	CCL20	AVPR1A
BBOX1	C3P1	CCNA2	B3GAT1
BCAT1	C7	CCNB1	B3GNT5
BCHE	C9	CD5L	BCO2
BCO2	CAP2	CDH19	BFSP1
BHMT	CCL20	CDK1	BIRC5
BIRC5	CCNA2	CDKN2C	BLM
BUB1B	CCNB1	CDKN3	BUB1B
C3P1	CCNB2	CENPU	CA12
C6	CD109	CETP	CA8
C7	CD24	CHI3L1	CACNA1H
C8A	CDC20	CLEC1B	CAMK2B
C9	CDK1	CLEC4G	CAP2
CAP2	CDKN2C	CLEC4M	CAPG
CCDC34	CDKN3	CLRN3	CBX3
CCL20	CEBPD	CNDP1	CBX8
CCNA2	CENPF	COL15A1	CCBE1
CCNB1	CENPU	COL1A2	CCL23
CCNB2	CENPW	CRHBP	CCNA2
CD109	CETP	CRNDE	CCNB1
CD24	CFHR3	CTH	CCNE2
CD5L	CFHR4	CTHRC1	CD109
CDC20	CKAP2	CTNNA3	CD200
CDK1	CLEC1B	CXCL10	CDC20
CDKN2C	CLEC4G	CXCL12	CDC25A
CDKN3	CLEC4M	CXCL14	CDC25C
CEBPD	CLRN3	CYP1A1	CDCA2
CENPF	CNDP1	CYP1A2	CDCA4
CENPK	COCH	CYP26A1	CDCA5
CENPU	COL15A1	CYP2A6	CDCA7
CENPW	COL1A1	CYP2A7	CDCA8
CETP	COL1A2	CYP2B6	CDH13
CFHR3	COL4A1	CYP2B7P	CDH19
CFHR4	COL4A2	CYP2C19	CDH23
CHML	COX7B2	CYP2E1	CDKN2A
CKAP2	CRHBP	CYP39A1	CELSR3
CLEC1B	CRNDE	CYP3A4	CENPE
CLEC4G	CRP	CYP3A43	CENPF
CLEC4M	CTHRC1	CYP8B1	CENPH
CLGN	CXCL10	DCN	CENPK
CLRN3	CXCL14	DDX3Y	CENPL
CNDP1	CXCL2	DHRS2	CENPM
CNTN3	CYP1A2	DIRAS3	CFP
COCH	CYP26A1	DNAJC12	CHEK1
COL15A1	CYP2A6	DTL	CHRNA4
COL1A1	CYP2A7	DTNA	CHST4
COL1A2	CYP2B6	ECM1	CKS2
COL4A1	CYP2C19	ECT2	CLEC4GP1
COL4A2	CYP2E1	EDIL3	CLEC4M
COX7B2	CYP39A1	EIF1AY	CNDP1
CPEB3	CYP3A4	ERICH5	CNTN3
CPED1	CYP4A11	EXPH5	COL4A1
CRHBP	DCN	F2RL1	COLEC10
CRNDE	DLGAP5	FABP5	COMP
CRP	DNAJC12	FAM13A	COX6A2
CSRNP1	DNAJC6	FAM72A	CPEB3
CTH	DTL	FAT1	CRHBP
CTHRC1	DTNA	FBP1	CRNDE
CXCL10	ECM1	FCN2	CSPG4
CXCL12	ECT2	FCN3	CTHRC1
CXCL14	EDIL3	FGF13	CTNNA3
CXCL2	EGR2	FITM1	CWH43
CYP1A2	ENAH	FKBP1B	CXCL12
CYP26A1	EPHB1	FOLH1	CXCL2
CYP2A6	FAM72A	FOLH1B	CYP1A2
CYP2A7	FAM83D	FOS	CYP26A1
CYP2B6	FBP1	FOSB	CYP2B6
CYP2B7P	FCN2	FREM2	CYP4A22
CYP2C19	FCN3	FXYD1	DAGLA
CYP2C8	FLVCR1	GABBR1	DBH
CYP2C9	FOLH1B	GBA3	DBNDD1
CYP2E1	FOS	GHR	DCK
CYP39A1	FOSB	GINS1	DEPDC1B
CYP3A4	FXYD1	GLS2	DIO3
CYP4A11	GABBR1	GLYAT	DIO3OS
CYP4A22	GBA3	GNMT	DIRAS3
CYP8B1	GHR	GOLM1	DLGAP5
DCN	GINS1	GPC3	DNAJC6
DHODH	GLS2	GPM6A	DNASE1L3
DKK1	GLYAT	GPR88	DNMT3L
DLGAP5	GMNN	GPX2	DOK6
DMGDH	GNMT	GSTZ1	DSCR8
DNAJC12	GPC3	GYS2	DTL
DNAJC6	GPM6A	H19	DTX1
DNASE1L3	GPX2	HAMP	E2F1
DTL	GREM2	HAO2	E2F7
DTNA	GSPT2	HBB	E2F8
DUSP1	GYS2	HELLS	EBF3
ECM1	H19	HGF	EDA2R
ECT2	HAL	HHIP	EDIL3
EDIL3	HAMP	HKDC1	EGR1
EGR1	HAO2	HMGCS2	ENO3
EGR2	HBA1	HMMR	EPHB2
ENAH	HBB	HOGA1	EPO
EPHB1	HELLS	HSD11B1	ESPNL
ETFDH	HGF	IDO2	EXO1
EXPH5	HGFAC	IGF2	EYA2
F9	HHIP	IGFALS	FAM13A
FAM72A	HKDC1	IGFBP3	FAM151A
FAM83D	HMMR	IL13RA2	FAM72D
FBP1	HPGD	IL1RAP	FAM83D
FCN2	ID2	IL32	FAM99A
FCN3	IDO2	KBTBD11	FAM99B
FETUB	IFI27	KCND3	FCGR2B
FLVCR1	IGF1	KCNN2	FCN2
FOLH1B	IGF2	KDELR3	FCN3
FOS	IGF2BP3	KDM5D	FGF13
FOSB	IGFALS	KDM8	FOS
FXYD1	IGFBP3	KMO	FOXM1
GADD45B	IL1RAP	KRT23	FOXS1
GBA3	KBTBD11	LCAT	FREM2
GHR	KCND3	LCN2	FRMD3
GINS1	KCNN2	LEF1	FRS3
GLS2	KIF20A	LGSN	GDF2
GLYAT	KIF4A	LIME1	GHR
GMNN	KMO	LINC00844	GINS1
GNMT	KRT23	LINC01093	GINS2
GPC3	LCAT	LPA	GINS4
GPM6A	LGALS4	LY6E	GJC1
GSPT2	LINC00844	LYVE1	GLDN
GSTZ1	LINC01093	LYZ	GLS2
GYS2	LINC01419	MAD2L1	GNAO1
HAMP	LPA	MAGI2-AS3	GNG4
HAO2	LY6E	MARCO	GPC3
HBB	LYVE1	MASP1	GPD1
HELLS	MAD2L1	MFSD2A	GPNMB
HEPN1	MAGI2-AS3	MME	GPR182
HGF	MAP2	MT1E	GPSM2
HGFAC	MARCO	MT1F	GTSE1
HHIP	MBNL2	MT1G	HAMP
HKDC1	MDK	MT1H	HAND2
HMMR	MELK	MT1HL1	HAO2
HPD	MFSD2A	MT1M	HGFAC
HPGD	MME	MT1X	HHIP
HSD11B1	MT1E	NAT2	HIGD1B
ID2B	MT1F	NDC80	HOXA13
IDO2	MT1G	NEK2	HOXD8
IGF1	MT1H	NIPAL2	HRCT1
IGF2BP3	MT1HL1	NPY1R	HSD17B13
IGFALS	MT1M	NQO1	HULC
IGFBP3	MT1X	NUSAP1	IDO2
IGHA2	NAMPT	OAT	IGDCC3
IL1RAP	NAT2	OIT3	IGF1
INS-IGF2	NCAPG	OLFML3	IGFALS
IQGAP3	NDC80	PAIP2B	IGLON5
KBTBD11	NEK2	PBK	IGSF9
KCND3	NQO1	PDZK1IP1	IL13RA2
KCNN2	NR5A2	PEG3	IL1RAP
KIF20A	NUF2	PHGDH	IL20RB
KIF4A	NUSAP1	PLAC8	INPP5F
KMO	OAT	PLVAP	INS-IGF2
KNL1	OIT3	PLXNC1	IQCD
KRT23	PBK	PRC1	ISX
LCAT	PBLD	PRKAA2	ITGA6
LECT2	PCK1	PRR11	ITLN1
LEPROT	PDGFRA	PZP	JAG2
LGALS4	PDZK1IP1	RACGAP1	KBTBD11
LIFR	PEG10	RBP1	KCNE1
LINC00844	PGLYRP2	RDH16	KDELR3
LINC01093	PLAC8	ROBO1	KIF14
LINC01419	PLGLB1	RPS4Y1	KIF15
LINC01554	PLGLB2	RRM2	KIF20A
LPA	PLVAP	RSPO3	KIF23
LY6E	PLXNC1	S100A8	KIF2C
LYVE1	PRC1	SLC16A10	KIF4A
MAD2L1	PRG4	SLC16A4	KIT
MAGEA6	PRKAA2	SLC22A1	KMO
MAGI2-AS3	PRR11	SLC25A47	KRTCAP3
MAN1C1	PTTG1	SLCO1B3	LAMA3
MAP2	PZP	SLCO4C1	LAMP3
MARCO	RACGAP1	SOCS2	LCAT
MASP2	RAD51AP1	SPINK1	LDLRAD1
MBNL2	RBM24	SPP1	LEF1
MCM6	REG3A	SQLE	LGI1
MDK	RFX5	SRD5A2	LHX2
MELK	RND3	SRPX	LOXL2
MFAP3L	ROBO1	STAB2	LPA
MFSD2A	RRM2	STEAP4	LPAL2
MIR675	RSPO3	SULT1C2	LPCAT2
MME	SDS	SULT1E1	LPL
MOGAT2	SERPINE1	TENM1	LRP12
MRC1	SLC22A1	TFF3	LY6E
MT1E	SLC25A47	THRSP	LYPD1
MT1F	SLCO1B3	TOP2A	LYVE1
MT1G	SMIM24	TOX3	MAD2L1
MT1H	SOCS2	TP53I3	MAGEA6
MT1HL1	SORL1	TRIM16	MAMDC4
MT1M	SPINK1	TTC36	MAPT
MT1X	SPP1	TUBE1	MCM6
MT2A	SQLE	TYMS	MDK
NAAA	SRD5A2	UGT2B17	MELK
NAT2	SRPX	UPP2	MFAP3L
NCAPG	SULT1C2	VNN1	MME
NDC80	SULT1E1	VWF	MMP11
NEK2	TACSTD2	XIST	MOGAT1
NQO1	TJP2	XK	MRAP2
NR5A2	TMEM45B	ZGPAT	MSH2
NUF2	TOP2A	ZIC2	MT1A
NUSAP1	TRIM16	ZWINT	MT1DP
OAT	TSLP		MT1E
OIT3	TTC36		MT1G
PBK	TTK		MT1H
PBLD	UBE2T		MT1IP
PCK1	VNN1		MT1M
PDGFA	ZIC2		MT1X
PDGFRA	ZWINT		MUC5AC
PDZK1IP1			MUC5B
PGLYRP2			MYCN
PLAC8			MYH2
PLG			MYO15A
PLGLB1			MYOM2
PLGLB2			NANOS1
PLIN1			NAT2
PLVAP			NDC80
PLXNC1			NEK2
PPID			NETO2
PPP1R1A			NEU4
PRC1			NGFR
PRG4			NIPAL1
PRKAA2			NIPAL2
PRR11			NKAIN2
PTTG1			NOL4
PZP			NR1I2
RACGAP1			NUF2
RAD51AP1			NUSAP1
RBM24			OIP5
RCAN1			OSBPL3
RDH16			PABPC4L
REG3A			PAGE4
RFX5			PALM3
RHOB			PAQR4
RND3			PBK
ROBO1			PCDH11X
RRM2			PDGFA
S100A8			PHYHD1
SAA2-SAA4			PLA2G7
SDS			PLCE1
SERPINE1			PLGLB1
SFN			PLP1
SGO2			PLVAP
SLC10A1			POLQ
SLC22A1			PPP1R1A
SLC25A47			PRKAA2
SLC38A4			PROK2
SLC39A14			PROZ
SLC3A1			PRR5L
SLC7A2			PRRX1
SLCO1B3			PRSS8
SOCS2			PSORS1C1
SORL1			PSPH
SOX9			PTGIS
SPIDR			PTH1R
SPINK1			PTTG1
SPP2			PTTG2
SQLE			PTTG3P
SRD5A2			PVALB
SRPX			RAB3B
SSX1			RAD51
ST3GAL6			RAD51AP1
STAB2			RAD54L
STK39			RBM24
STXBP6			RFPL1
SULT1C2			RFPL2
SULT1E1			RIBC1
TMEM45A			RIBC2
TOP2A			RIC3
TRIM16			ROBO1
TSLP			RRM2
TTC36			RSPO3
TTK			S100A12
TUBE1			S100A8
UBD			SAMD5
UBE2T			SCARA5
UHRF1			SHCBP1
VNN1			SIX1
ZG16			SKA1
ZIC2			SKAP1
ZWINT			SLC13A5
			SLC1A3
			SLC22A1
			SLC22A10
			SLC30A6
			SLC39A10
			SLC3A1
			SLC45A4
			SLC6A13
			SLCO4C1
			SLITRK3
			SMPD3
			SNORD123
			SORCS2
			SOX9
			SPC25
			SPIN4
			SQLE
			SRPX
			SSX1
			STAB2
			STAMBPL1
			STXBP4
			SYT8
			TFF2
			TFPI2
			TGM3
			THBS4
			THY1
			TIMD4
			TOP2A
			TPPP2
			TPX2
			TREM2
			TRIL
			TRIM45
			TRIM59
			TROAP
			TTF2
			TTK
			TUBB3
			TYMS
			UBE2C
			UBE2T
			UCA1
			UGT2A1
			UHRF1
			UROC1
			VIPR1
			VWF
			WDHD1
			XKR4
			ZG16
			ZNF541
			ZWINT
