# Supplementary material for: Comprehensive Profiling and Therapeutic Insights into Differentially Expressed Genes in Hepatocellular Carcinoma
Source: Cancers (Basel). 2023 Nov 30;15(23):5653. doi: 10.3390/cancers15235653 (PMC10705715; doi:10.3390/cancers15235653)
Supplement: Supplementary file 1 [file cancers-15-05653-s001.zip › DATAS2 - All genes found in GSEs of Adjacent Samples.xlsx]

## Sheet: GSEs-ADJACENTE
GSE12941	GSE14520	GSE22405	GSE25097	GSE36376	GSE39791	GSE41804	GSE45267	GSE57957	GSE60502	GSE76427	GSE84005	GSE84002	GSE121248	GSE136247	GSE102079	GSE64041
ACSL4	ANXA10	ADH1C	AADAT	ACSL4	ACSL4	ADAMTS13	AADAT	ADH1B	ABCA8	BBOX1	AADAT	ABCA6	ACSL4	AASS	ABCA8	EPCAM
AKR1B15	SLC27A5	AKR1D1	ABI3BP	ADH1B	ADH1B	AKR1B10	ABCA8	ADH4	ACSL4	BGN	ABCA8	ABCA8	AKR1B10	ABCA8	ACSL4
AKR1D1	GSTZ1	APOF	ACADL	ADH1C	ADH1C	AKR1C2	ACSL1	AKR1B10	ACSM5	CLEC1B	ACADL	ABCB11	AKR1D1	ABCB11	ACSM3
ALDH3A1	KMO	C9	ADAMTS13	ADH4	ADH4	AKR1D1	ACSL4	AKR1B15	ADH1A	CLEC4G	ACSL4	ABCB4	ANLN	ABCB4	ADGRG7
APOF	MT1H	CTH	ADH4	AFM	AFM	ALDOB	ACSM2A	APOF	ADH1B	CRHBP	ACSM3	ABCC9	APOF	ACADL	ADH1B
C7	CYP2B6	CXCL2	ADORA3	AKR1B10	AKR1B10	ALLC	ACSM3	ASPG	ADH1C	DBH	ADH1B	ACADL	ASPM	ACSL4	ADH1C
C9	SLC22A1	CYP2B6	ADRA1A	AKR1B15	AKR1B15	ANLN	ACSM5	CCL20	ADH6	FCN2	ADH4	ACMSD	BBOX1	ACSM2A	ADH4
CAP2	MT2A	CYP2C8	AKR1D1	APOF	APOF	ANXA13	ADH1A	CDC20	AFM	GBA3	ADRA1A	ACSL4	BCHE	ACSM3	AFM
CCL19	C9	FCN3	AKR7A3	BBOX1	BBOX1	ANXA8	ADH1B	CLEC1B	AKR1B10	IGF1	AFM	ACSM3	BCO2	ACSM5	AKR1B10
CCL21	CYP2C19	GPC3	ALLC	BHMT	C7	APCDD1	ADH1C	CLEC4G	AKR1D1	KBTBD11	AKR1B15	ACSM5	BUB1B	ADH1C	AKR1D1
CD163	CYP4A11	GYS2	ANGPTL1	C9	C9	APOA5	ADH4	CYP1A2	ANK3	LCAT	AKR1D1	ADH1B	C7	ADH4	ALDOB
CD5L	SLCO1B3	PCK1	ANGPTL6	CAP2	CYP1A2	APOF	ADH6	CYP2E1	APOF	SHBG	ALDH8A1	ADH1C	C9	ADRA1A	ANLN
CDHR2	CYP2E1	PLGLB1	ANLN	CCL20	CYP2A6	ASPM	AFM	CYP3A4	AQP9		ANLN	ADIRF	CAP2	AFP	ANXA10
CETP	GBA3	RCL1	ANO3	CDC20	CYP2A7	ATP6V0D2	AGXT2	DBH	ASPM		APOA5	ADRA1A	CCL20	AGXT2	APOA5
CLEC1B	HGFAC	RND3	ANXA10	CLEC1B	CYP2C8	B3GALT5	AKR1B10	FCN3	AURKA		APOF	ADRA1B	CCNB1	AKR1B10	APOF
CLEC4G	IGF1	SLCO1B3	ANXA3	CLEC4G	CYP2E1	B3GAT1	AKR1D1	FOS	BARD1		ARHGAP11A	AFM	CDH19	AKR1D1	ASPM
CLEC4M	FOS	TAT	APLN	COL4A1	CYP3A4	B3GNT5	ALDH8A1	FOSB	BCHE		ASPM	AGXT2	CDHR2	ALDOB	AURKA
COLEC10	CXCL14	TDO2	APOF	CYP1A2	DCN	BCO2	ALDOB	GPC3	BHMT		AURKA	AKR1D1	CDK1	APOF	BCO2
CPLX2	CTH		ASF1B	CYP2A6	DCXR	BEX1	ANG	HAMP	BIRC5		BCHE	ALDH6A1	CDKN3	AQP9	BHMT
CRHBP	ADH1A		ASPA	CYP2C8	F9	BMP10	ANGPTL6	HGFAC	C7		BCO2	ALDH8A1	CLEC1B	ASPM	BIRC5
CXCL12	HPD		ASPM	CYP2C9	FCN3	BMP5	ANLN	HSD17B13	C8A		BMP10	ALDOB	CLEC4G	AVPR1A	BUB1B
CXCL14	EGR1		AURKA	CYP2E1	FOS	BMPER	ANXA10	IGFALS	C9		BMPER	ALPL	CLEC4M	BCO2	C11orf96
CXCL2	CYP2C8		BCHE	CYP3A4	FOSB	BUB1	AOX1	KBTBD11	CCL14		BUB1	ANGPTL1	CLRN3	BHMT	C3P1
CYP1A2	LPA		BCO2	CYP8B1	GBA3	C14orf180	APOA5	MT1F	CCL19		C6	ANGPTL6	CNDP1	C3P1	C7
CYP2A6	BBOX1		BMP5	DNASE1L3	GPC3	C7	APOBEC3B	MT1G	CCL2		C7	ANLN	CNTN3	C6	C9
CYP2B6	DCN		BUB1	F9	HAMP	C9	APOF	MT1M	CCL20		C9	ANXA10	COL15A1	C8A	CAP2
DCN	GYS2		BUB1B	FCN3	HBA2	CAMK2B	AQP9	MT1X	CCNE2		CAP2	AP1M2	CRHBP	C9	CCNA2
DNASE1L3	MT1G		C1QTNF1	FOS	HGFAC	CBX2	ASPA	NNMT	CD14		CCBE1	APOA5	CRNDE	CCL20	CCNB1
DPT	GNMT		C3P1	GHR	HPD	CCBE1	ASPM	SLCO1B3	CD5L		CCL19	APOC2	CTHRC1	CFHR3	CCNB2
FCN3	CYP1A2		C5orf34	GPC3	HRG	CCNB1	ATAD2	SPINK1	CDC20		CCL20	APOF	CXCL12	CLEC1B	CD109
FOS	ESR1		C7	HAMP	HSD17B13	CCNB2	AURKA	TOP2A	CDC45		CCL21	AQP4	CXCL14	CLEC4M	CD1D
FREM2	SRPX		C9	HGFAC	IGFALS	CD1D	AZGP1	UBD	CDCA3		CCNA2	AQP9	CYP1A2	COLEC10	CD5L
GLS2	AKR1D1		CAP2	HSD17B13	IGFBP3	CDCA5	B3GNT5		CDH19		CCNB1	ARHGAP11B	CYP26A1	CPED1	CDC20
GNAO1	CYP3A4		CCDC3	IGFALS	LCAT	CDCA8	BBOX1		CDK1		CCNB2	ART4	CYP2A6	CPS1	CDHR2
GNMT	DNASE1L3		CCL19	LCAT	LY6E	CDH13	BCHE		CENPA		CCNE2	ASNS	CYP2B6	CPS1-IT1	CDK1
GPC3	CRHBP		CCL2	MDK	MT1A	CDH19	BCO2		CENPM		CD5L	ASPA	DCN	CRHBP	CDKN3
HAL	SDS		CCL21	MT1A	MT1E	CDHR2	BEX2		CENPN		CDC20	ASPG	DPT	CTH	CENPF
HAMP	HAMP		CCL23	MT1E	MT1F	CDKN3	BIRC5		CEP55		CDC6	ASPM	DTL	CYP1A2	CENPU
HAO2	GHR		CCL25	MT1F	MT1G	CELSR3	BUB1B		CETP		CDHR2	AURKA	ECT2	CYP2A6	CETP
HGF	AFM		CCNA2	MT1G	MT1H	CEMIP	C3P1		CFP		CDK1	AURKB	EGR1	CYP2A7	CFP
HGFAC	CYP2A6		CCNB1	MT1M	MT1M	CENPA	C6		CLEC1B		CDKN3	AVPR1A	ENO3	CYP2B6	CLDN10
HSD17B13	PCK1		CCNB2	MT1X	MT1X	CENPE	C7		CLEC3B		CENPF	AZGP1	ESR1	CYP2C18	CLEC1B
ID1	MT1M		CCNE1	MT2A	MT2A	CENPF	C8A		CLEC4M		CETP	B3GALNT1	FCN2	CYP2C19	CLEC4G
IGF1	BCHE		CD244	NAT2	NAT2	CENPI	C9		CLGN		CFP	B3GNT5	FCN3	CYP2C8	CLEC4M
IGF2	MT1F		CD5L	NNMT	NNMT	CEP55	CA2		COL15A1		CHEK1	BBOX1	FOLH1B	CYP2C9	CLRN3
IGFBP3	FCN2		CD69	RDH16	PCK1	CES4A	CAP2		COLEC10		CKS2	BCAS4	FOS	CYP39A1	CNDP1
LIFR	C7		CDC20	SLC10A1	PGLYRP2	CFP	CCL14		CPEB3		CLEC1B	BCAT1	FOSB	CYP3A4	CNTN3
LPA	MT1X		CDC25C	SLC22A1	RDH16	CFTR	CCNA2		CRHBP		CLEC4G	BCHE	FREM2	CYP3A43	COCH
LYVE1	HAO2		CDC6	SLCO1B3	RDH5	CGREF1	CCNB1		CXCL14		CLEC4M	BCO2	GBA3	CYP4A11	COL15A1
MARCO	MT1E		CDCA2	SPINK1	SDS	CHRM3	CCNB2		CYP1A1		CLGN	BEX2	GHR	CYP4A22	CPEB3
MFAP4	NNMT		CDCA3	TAT	SLC22A1	CHST4	CCNE2		CYP1A2		CLRN3	BHMT	GLS2	CYP8B1	CRHBP
MRC1	RDH16		CDCA5	THRSP	SLCO1B3	CLDN10	CD109		CYP26A1		CNDP1	BIRC5	GLYAT	EGR1	CRNDE
MT1E	CXCL12		CDCA7	TOP2A	SPINK1	CLEC12A	CD14		CYP2A6		COLEC10	BMP5	GPC3	F9	CTHRC1
MT1G	GLS2		CDCA8	UBD	TAT	CLEC1B	CD163		CYP2A7		CRHBP	BMPER	GPM6A	FBP1	CXCL12
MT1H	LCAT		CDH19	UGT2B10	THRSP	CLEC4M	CD24		CYP2B6		CXCL12	BOP1	GYS2	FETUB	CXCL14
MT1L	CXCL2		CDHR2		TTC36	CLGN	CD5L		CYP2B7P		CXCL14	BRCA2	H19	GBA3	CXCL2
MT1M	KCNN2		CDKN2A		UBD	CLIC6	CDC20		CYP2C8		CYP17A1	BUB1	HAMP	GBP7	CYP1A2
MT1X	SRD5A2		CDKN3		UGT2B10	CLRN3	CDC37L1		CYP2C9		CYP1A2	BUB1B	HAO2	GLYAT	CYP26A1
NNMT	CYP39A1		CELSR3			CNKSR1	CDH19		CYP2E1		CYP2A6	BYSL	HGF	GLYATL1	CYP2A6
NQO1	F7		CENPA			CNTN3	CDHR2		CYP39A1		CYP2B6	C3P1	HGFAC	GNMT	CYP2B7P
OIT3	APOF		CENPE			COCH	CDK1		CYP3A4		CYP2C8	C6	HMMR	GPC3	CYP2C8
PCK1	VIPR1		CENPF			COL11A1	CDKN2C		CYP4A11		CYP2C9	C7	IDO2	GSTA2	CYP2C9
PEG10	ACSM3		CENPI			COL15A1	CDKN3		DBH		CYP2E1	C8A	IGF1	GYS2	CYP2E1
PLA2G2A	IGHA1		CENPK			COL25A1	CENPF		DCN		CYP39A1	C9	IGF2	HAMP	CYP39A1
PLAC8	NAT2		CEP55			COLEC10	CENPU		DNASE1L3		CYP3A4	CA12	IGF2BP3	HAO2	CYP3A4
PRKAA2	ECM1		CETP			COX7B2	CENPW		DPT		CYP3A43	CAP2	IGFALS	HPD	CYP4A11
RELN	PDGFRA		CFHR3			CRHBP	CETP		ESR1		CYP4A22	CCBE1	IGFBP3	HRG	CYP4A22
ROBO1	ADH1B		CFP			CSMD1	CFHR3		FABP5		DCN	CCDC138	IGHG1	HSD11B1	CYP8B1
SDS	FCN3		CFTR			CTNNA3	CFHR4		FADS1		DEPDC1	CCHCR1	IGHM	HSD17B13	DCN
SLC22A1	HSD11B1		CH25H			CXCL12	CFP		FANCG		DLGAP5	CCL20	IGLC1	LINC00844	DLGAP5
SOCS2	SLC10A1		CHRNA4			CXCL14	CHML		FANCI		DNASE1L3	CCNA2	IGLV1-44	LPA	DNAJC12
SPP1	FOSB		CHST4			CYP1A2	CIDEB		FCN2		DPT	CCNB1	IL1RAP	LYVE1	DNASE1L3
STAB2	GLYAT		CILP			CYP26A1	CKS2		FCN3		DTL	CCNB2	KANK4	MBL2	DTL
TIMD4	ALDOB		CKAP2L			CYP2A6	CLEC1B		FETUB		ECM1	CCNE1	KCNN2	MFSD2A	ECM1
TOP2A	CD5L		CLDN10			CYP2A7	CLEC4G		FMO3		ECT2	CCNE2	KMO	MOGAT2	ECT2
TRIM16	ZGPAT		CLEC1B			CYP2E1	CLEC4M		FOS		EGR1	CD24	LCAT	MT1A	EPCAM
UROC1	ABCA8		CLEC4G			CYP39A1	CLGN		FOSB		ESM1	CD5L	LCN2	MT1CP	ESR1
VNN1	ID1		CLEC4M			CYP3A4	CLRN3		FOXM1		EXO1	CDA	LIME1	MT1E	F9
	F9		CLGN			CYP4A11	CNDP1		GBA3		F9	CDC20	LINC00844	MT1F	FAM13A
	KLKB1		CLIC6			CYP8B1	COCH		GCGR		FAM111B	CDC25A	LINC01093	MT1G	FAM72A
	C8A		CLRN3			CYS1	COL15A1		GINS2		FAM72D	CDC45	LINC01419	MT1H	FAM83D
	CLEC1B		CNDP1			DACH1	COLEC11		GLYAT		FANCI	CDC6	LPA	MT1JP	FBP1
	TAT		CNTN1			DCN	CPEB3		GPC3		FCN2	CDCA3	LUM	MT1L	FCN2
	SLC4A4		CNTN3			DIAPH3	CPED1		GPD1		FCN3	CDCA5	MAGEA3	MT1M	FCN3
	FBP1		COL14A1			DIRAS3	CPS1		GPM6A		FOS	CDCA8	MAGEA6	MT1X	FETUB
	AKR7A3		COL15A1			DLGAP5	CRHBP		GSTZ1		FOXM1	CDH19	MFSD2A	MT2A	FOS
	MFAP3L		COL2A1			DNAJC6	CRNDE		GYS2		FREM2	CDHR5	MT1F	NAT2	FOSB
	NR1I2		COL6A6			DNASE1L3	CRP		HAMP		GBA3	CDK1	MT1M	NR1I2	FREM2
	C6		COLEC10			DPF3	CTH		HBB		GDF2	CDKN2A	NAT2	OIT3	GBA3
	CYP2C9		COLEC11			DPP10-AS1	CTHRC1		HELLS		GHR	CDKN3	NEK2	OTC	GHR
	IL1RAP		COX7B2			DPT	CXCL12		HGF		GINS1	CDT1	OIT3	PCK1	GINS1
	SPP2		CRHBP			DUOX1	CXCL14		HGFAC		GLS2	CEL	OLFML3	PEG10	GLS2
	BHMT		CTHRC1			ECM1	CXCL2		HJURP		GLYAT	CENPA	PBK	PIK3C2G	GLYAT
	CFHR4		CTTNBP2			ECT2	CYP1A1		HMGA1		GLYATL1	CENPE	PDGFRA	PZP	GNMT
	GPD1		CXCL12			EDIL3	CYP1A2		HMMR		GNAO1	CENPF	PLAC8	RDH16	GPC3
	FXYD1		CXCL14			ENPP5	CYP26A1		HPD		GNMT	CENPH	PRC1	ROBO1	GPM6A
	F11		CXCL6			EPCAM	CYP2A6		HSD11B1		GPC3	CENPI	RBM24	SDS	GREM2
	HBA2		CYP1A1			EPS8L3	CYP2A7		IGF2BP3		GPM6A	CENPK	REG3A	SERPINA11	GYS2
	IGKC		CYP1A2			ESM1	CYP2B6		IGFALS		GYS2	CENPM	ROBO1	SLC10A1	HAMP
	MASP2		CYP26A1			ESR1	CYP2B7P		IGFBP3		HAMP	CENPO	RRM2	SLC1A1	HAO2
	HBA1		CYP2C8			ESRP1	CYP2C18		IGHG1		HAO2	CENPU	SERPINE1	SLC22A1	HGF
	CYP26A1		CYP39A1			ESRRG	CYP2C19		IGHM		HGF	CENPW	SLC22A1	SPINK1	HGFAC
	IGFALS		CYP3A4			EXO1	CYP2C8		IGKC		HHIP	CEP55	SLC25A47	SPP2	HHIP
	RND3		DBH			EXPH5	CYP2C9		IGKV1-17		HMMR	CETP	SLCO1B3	SQLE	HMMR
	CLEC4M		DCAF4L2			FAM111B	CYP2E1		IGKV1OR2-108		HSD17B13	CFHR3	SMIM24	STAB2	HPD
	ENO3		DCN			FAM201A	CYP39A1		IGLC1		IGF2	CFHR4	SPINK1	SULT1C2	HPGD
	ZG16		DEPDC1B			FAM83D	CYP3A4		IGLV1-44		INMT	CFHR5	SRPX	SULT2A1	ID1
	MARCO		DIRAS3			FCN2	CYP4A11		IL13RA2		KIF14	CFP	SULT1C2	TAT	IGF1
	LECT2		DLGAP5			FCN3	CYP8B1		IL1RAP		KIF20A	CHEK1	SULT1E1	TDO2	IGF2BP3
	IGFBP3		DNASE1L3			FES	DCN		KAZN		KIF23	CKAP2	TACSTD2	TENM1	IGFBP3
	ADRA1A		DPT			FGFR2	DEPDC7		KCNN2		KIF4A	CKAP2L	TENM1	THRSP	IGHA2
	FOLH1		DSCR8			FOSB	DLGAP5		KDM8		KMO	CKS2	THBS1	TOP2A	IGHM
	TDO2		DTL			FREM2	DNAJC12		KIF20A		LCAT	CLEC1B	THRSP	UBD	IGKC
	ALDH8A1		DUSP9			FXYD2	DNASE1L3		LCAT		LECT2	CLEC4G	TOP2A	UGT2B10	IGLC1
	LY6E		E2F7			G6PD	DTL		LECT2		LIFR	CLEC4M	TTC36	UGT2B15	IGLV1-44
	HBB		E2F8			GABRB3	ECM1		LPA		LPA	CLGN	ZG16	UGT2B7	IL1RAP
	MBL2		ECM1			GBA3	ECT2		LRRC1		LUM	CLRN3	ZGPAT		INMT
	FTCD		ECT2			GDF2	EPPK1		LUM		LYVE1	CNDP1	ZIC2		INS-IGF2
	OGDHL		EHD3			GHR	ESR1		LYVE1		MARCO	CNTN3			JCHAIN
	CYP3A43		EPCAM			GJC1	ETNPPL		MAD2L1		MDK	COCH			KCND3
	RCL1		EPHA3			GLS2	EXPH5		MAN1C1		MELK	COL11A1			KCNN2
	SAA4		EPPK1			GLYAT	EZH2		MARCO		MEP1A	COL4A3			KIF20A
	PROZ		EPS8L3			GNAO1	F9		MAZ		MFAP4	COL6A6			KIF4A
	CPEB3		ESCO2			GPC3	FABP5		MBL2		MKI67	CPED1			KMO
	FABP5		ESM1			GPM6A	FAM13A		MCM5		MME	CRHBP			LCAT
	HMMR		ESRRG			GPR158	FAM72A		MDK		MMP12	CRNDE			LIFR
	ECT2		EXO1			GPR182	FAM83D		MELK		MT1G	CRYAA			LINC00844
	PLCB1		EXPH5			GREM2	FBP1		MEP1A		MT1H	CTH			LINC01093
	RFC4		FAM133A			GRHL2	FCGR2B		MIR1236		MT1L	CTHRC1			LINC01419
	GMNN		FAM180A			GTSE1	FCN2		MME		MT1M	CTNNA3			LPA
	NQO1		FAM83D			HAMP	FCN3		MSH5		MUC13	CXCL14			LUM
	CKS2		FAM99A			HAND2-AS1	FETUB		MT1E		NAT2	CXCL2			LY6E
	CD24		FBXO43			HAO2	FGB		MT1F		NCAPG	CYP1A1			MAGEA6
	LAPTM4B		FCN2			HEPACAM	FIGNL1		MT1G		NDC80	CYP1A2			MARCO
	AURKA		FCN3			HGF	FLVCR1		MT1H		NNMT	CYP26A1			MFSD2A
	RACGAP1		FEZ1			HGFAC	FOLH1		MT1M		NPY1R	CYP2A6			MIR675
	DTL		FGF23			HHIP	FOLH1B		MT1X		NQO1	CYP2A7			MIR8071-2
	MDK		FGFR2			HIGD1B	FOS		MUC13		NUSAP1	CYP2B6			MOGAT2
	GINS1		FOLH1B			HMMR	FOSB		NAT2		OIT3	CYP2C8			MRC1
	SFN		FOS			HMMR-AS1	FOXM1		NCAPG		PBK	CYP2C9			MT1E
	UBD		FOSB			HOXA13	GABBR1		NDC80		PCK1	CYP39A1			MT1F
	CENPF		FOXF1			HPD	GBA3		NEK2		PEG10	CYP3A4			MT1G
	NUSAP1		FOXM1			IDO2	GHR		NKG7		PLAC8	CYP4A11			MT1H
	KPNA2		FOXN4			IGF2	GINS1		NPAS2		PLK1	CYP4F2			MT1HL1
	ZWINT		FPR1			IGLC1	GLS2		NPC1L1		PRC1	CYP8B1			MT1M
	CDKN3		FPR2			IGLJ3	GLYAT		NPY1R		PTTG1	DBH			MT1X
	PRC1		FREM2			IL13RA2	GLYATL1		P2RY13		RAB3B	DBN1			MT2A
	PTTG1		GABRP			ILDR2	GMNN		PAFAH1B3		RANBP3L	DCDC1			NAT2
	AFP		GAS1			INMT	GNMT		PAMR1		RDH16	DEPDC1			NDC80
	CCNB1		GBA3			IRX3	GPC3		PDGFRA		ROBO1	DEPDC1B			NEK2
	CAP2		GGT5			ITGB8	GPM6A		PLIN1		RRM2	DIRAS3			NPY1R
	S100P		GLS2			ITLN1	GSTZ1		PLVAP		RSPO3	DKK1			NUSAP1
	TOP2A		GLYAT			KBTBD11	GTSE1		PLXNC1		SLC10A1	DLGAP5			OIT3
	ROBO1		GNA14			KCND3	GYS2		PRC1		SLC16A4	DNALI1			OLFML3
	SQLE		GNG4			KCNJ16	HAMP		PTGS2		SLC1A2	DNASE1L3			PBK
	ASPM		GPC3			KIF18B	HAO2		RDH16		SLC22A1	DPT			PCK1
	RRM2		GPM6A			KIF20A	HBA1		RELN		SLC22A10	DTL			PDGFRA
	CCL20		GPR158			KIF2C	HBB		S100P		SLC25A47	DTNA			PGLYRP2
	ACSL4		GPR182			KIF4A	HELLS		SAC3D1		SLCO1B3	DTYMK			PLA2G2A
	AKR1B10		GREM2			KRT19	HGF		SCD		SPINK1	E2F5			PLAC8
	PEG10		GYS2			KRT7	HGFAC		SERPINH1		SPP1	E2F7			PLG
	SPINK1		HAMP			LCAT	HHIP		SHARPIN		SPP2	E2F8			PRC1
	GPC3		HAND2			LHX2	HMMR		SHBG		SQLE	ECHDC3			PRR11
			HAO2			LIFR	HOGA1		SLC22A1		SRD5A2	ECT2			RACGAP1
			HGF			LINC00844	HP		SLC27A5		STAB2	EDIL3			RBM24
			HGFAC			LINC01093	HPD		SLC52A2		STEAP4	EGR1			RDH16
			HHIP			LINC01419	HPGD		SLCO1B3		SULT1C2	ELOVL7			RND3
			HIGD1B			LPA	HPR		SMYD3		TAT	ENAH			ROBO1
			HJURP			LPL	HPX		SPINK1		TEK	EPCAM			RRM2
			HMMR			LRRN1	HSD11B1		SPP1		THRSP	ESM1			RSPO3
			HOXA13			LY6E	HSD17B6		SPP2		TIMD4	ESR1			S100A8
			HPGD			LYVE1	ID1		SRD5A2		TOP2A	ETNPPL			SDS
			HS3ST3A1			MACC1	IDO2		STAB2		TPX2	EZH2			SFN
			HSD17B13			MAD2L1	IGF1		SULT1C2		TRIP13	F9			SH3YL1
			ID1			MAGEA1	IGF2		TACC3		TTC39A	FABP5			SLC10A1
			IDO2			MAGEA12	IGF2BP3		TDO2		TTK	FAM111B			SLC22A1
			IGF1			MAGEA3	IGFALS		TENM1		UBE2T	FAM151A			SLC25A47
			IGF2BP3			MAGEC2	IGFBP3		TFPI2		UGT2B10	FAM222A			SLCO1B3
			IGFALS			MARCO	IGHG1		TNXA		UGT2B7	FAM72A			SMIM24
			IGHM			MFSD2A	IGHM		TOP2A		UROC1	FAM83D			SOCS2
			IGKV3-20			MOGAT2	IGKC		TPX2			FANCD2			SPINK1
			IGLV3-21			MRAP2	IGLC1		TTK			FANCI			SPP2
			IL13RA2			MT1E	IGLV1-44		VIPR1			FAP			SRPX
			IL18R1			MT1F	IL13RA2		ZG16			FCN2			SSX1
			IL1RAP			MT1G	IL1RAP		ZGPAT			FCN3			STEAP4
			IL1RL1			MT1H	INMT					FETUB			SULT1C2
			IL33			MT1HL1	ITGA9					FLVCR1			TACSTD2
			INMT			MT1M	ITIH4					FMO3			TFPI2
			ISX			MT1X	KCNN2					FNDC5			THRSP
			ITGA9			MTBP	KIF20A					FOLH1B			TMEM45A
			ITGB8			MUC6	KIF4A					FOS			TOP2A
			ITLN1			NAPSB	KMO					FOSB			TTC36
			KBTBD11			NAT2	LCAT					FOXM1			TTK
			KCNJ10			NCAPH	LECT2					G6PD			TUBE1
			KCNK17			NEIL3	LINC00844					GABBR1			WDR72
			KIF11			NEK2	LINC01093					GAGE1			ZIC2
			KIF15			NOL4	LPA					GAGE12B
			KIF18A			NOX4	LUM					GAL3ST1
			KIF18B			NPTX2	LY6E					GAS2L3
			KIF20A			NPY1R	LYVE1					GBA3
			KIF23			NQO1	MAD2L1					GCGR
			KIF2C			NRG1	MAGI2-AS3					GDAP1
			KIFC1			NUF2	MARCO					GDF11
			KMO			NXF3	MASP1					GHR
			LAMA2			OLFML2A	MBL2					GINS1
			LCAT			OR51E1	MBNL2					GJC1
			LEPR			PAMR1	MCC					GLS2
			LHX2			PBK	MDK					GLYAT
			LIFR			PBX1	MELK					GLYATL1
			LPA			PEG3	MFSD2A					GMNN
			LRAT			PITPNM3	MOGAT2					GNA14
			LRRN3			PKHD1	MRC1					GNAL
			LUM			PLAC8	MRO					GNG4
			LY6E			PLVAP	MT1E					GNMT
			LYVE1			PLXDC1	MT1F					GPC3
			MAGEC2			PROM1	MT1G					GPD1
			MAMDC2			PROM2	MT1H					GPM6A
			MARCO			PRSS8	MT1HL1					GPSM2
			MASP1			PTTG1	MT1M					GRAMD1C
			MCM10			PYROXD2	MT1X					GREM2
			MCM2			RAB25	MT2A					GSTZ1
			MDK			RAB3B	NAT2					GTSE1
			MELK			RALYL	NCAPG					GYS2
			MEP1A			RANBP3L	NDC80					HAGLR
			MFAP4			RBM24	NEK2					HAL
			MFSD2A			ROBO1	NPY1R					HAMP
			MKI67			RPS6KA6	NUF2					HAO2
			MME			RRM2	NUSAP1					HDAC11
			MMP12			RSPO3	OIT3					HELLS
			MMP7			S100P	OLFML3					HEPACAM
			MND1			SCN4B	PBK					HGF
			MRO			SFN	PBLD					HGFAC
			MT1A			SFRP1	PCK1					HHIP
			MT1F			SFRP5	PDGFRA					HID1
			MT1JP			SH3YL1	PEG10					HJURP
			MT1L			SHBG	PGLYRP2					HMGA1
			MT1M			SHCBP1	PLAC8					HMGA2
			MT1P3			SIX1	PLG					HMMR
			MT1X			SKA1	PLGLB1					HOXC6
			MXRA5			SLC22A1	PLXNC1					HPD
			MYCN			SLC25A47	PRC1					HPGD
			MYOM2			SLC28A3	PRKAA2					HPR
			NALCN			SLC44A5	PRR11					HPX
			NAT2			SLC5A1	PSPH					HS6ST2
			NCAM1			SLCO1B3	PTTG1					HSD11B1
			NCAPG			SLCO4C1	RACGAP1					HSD17B6
			NCAPH			SMIM24	RAD51AP1					HUNK
			NDC80			SMPX	RDH16					IDO2
			NEIL3			SPATA18	REG3A					IGDCC4
			NEK2			SPINK1	RFC4					IGF1
			NGFR			SPINT1	RND3					IGF2BP2
			NPY1R			SPINT2	ROBO1					IGF2BP3
			NR4A3			SPP1	RRM2					IL13RA2
			NRG1			SPP2	RSPO3					INMT
			NTF3			SPX	S100A8					IQGAP3
			NTRK2			SRD5A2	S100P					IRAK2
			NUDT10			SRPX	SAA1					ISX
			NUF2			SSX2	SAA2-SAA4					ITGA2
			NUSAP1			ST8SIA6-AS1	SDS					ITIH4
			NXF3			STAB2	SERPINE1					IYD
			OIT3			SULT1C2	SLC10A1					KBTBD11
			OLFM1			SYT13	SLC13A5					KCND3
			OLFML3			SYT9	SLC17A2					KCNN2
			PAGE4			TACSTD2	SLC22A1					KIF11
			PAMR1			TFPI2	SLC25A47					KIF15
			PBK			THRSP	SLC27A5					KIF18A
			PDE7B			TMEM125	SLCO1B3					KIF18B
			PDZRN3			TNFSF11	SMIM24					KIF20A
			PDZRN4			TOP2A	SOCS2					KIF23
			PELI2			TREH	SPINK1					KIF4A
			PGC			TRIM16	SPP2					KIFC1
			PGM5			TRIM71	SQLE					KLKB1
			PLAC8			TRIP13	SRD5A2					KMO
			PLCXD3			TRPV6	SRPX					KPNA2
			PLIN1			UPP2	STAB2					LAMP3
			PLP1			VIPR1	STEAP3					LAPTM4B
			POLQ			WNT11	STEAP4					LCAT
			POU2AF1			YIF1B	SULT1C2					LECT2
			PPBP			ZIC2	TDO2					LIFR
			PRC1			ZIC4	TENM1					LINC00665
			PRELP			ZNF334	TFPI2					LINC00844
			PRIMA1				THBS1					LINC01093
			PRKAR2B				THRSP					LMNB2
			PTGDS				TMEM45A					LPA
			PTGIS				TOP2A					LRPAP1
			PTGS2				TPX2					LRRC1
			PTH1R				TRPM8					LRRC69
			PTTG1				TTC36					LYPD1
			PVALB				TTK					LYVE1
			PZP				UBE2C					MAD2L1
			RAB25				UBE2T					MAGED4
			RAD51				UGT3A1					MAN1C1
			RAD51AP1				UHRF1					MAPT
			RBMS3				VIPR1					MARCO
			RBP1				WDR72					MASP2
			REG3A				XDH					MATR3
			RELN				ZG16					MCM10
			RND3				ZGPAT					MCM2
			RRM2				ZWINT					MCM4
			RSPO3									MDK
			SAMD5									MELK
			SCD5									MEP1A
			SCN7A									MFAP4
			SELP									MFSD2A
			SFRP1									MGP
			SFRP5									MIR3658
			SHBG									MIR6778
			SIX4									MKI67
			SKA1									MME
			SKAP1									MMP1
			SLAIN1									MMP11
			SLC16A4									MMP12
			SLC22A1									MOGAT1
			SLC4A4									MOGAT2
			SLC5A1									MPP7
			SLCO1B3									MT1E
			SLITRK6									MT1F
			SMAD9									MT1G
			SOCS2									MT1H
			SPC25									MT1HL1
			SPINK1									MT1M
			SPP2									MT1X
			SRD5A2									MT2A
			SRPX									MUC6
			ST6GAL2									MYBL2
			STEAP4									MYOT
			STIL									NANOS1
			SULT1B1									NAPSB
			SULT1C2									NAT2
			SYT9									NCAPG
			SYTL5									NCAPH
			TBXA2R									NDC80
			TCF19									NEK2
			TCL1B									NETO2
			TEK									NGFR
			TFPI2									NLRP2
			TGM3									NPW
			THBS4									NPY1R
			THRSP									NR1I2
			TIMD4									NR6A1
			TMEM100									NRCAM
			TMEM154									NRXN3
			TMEM26									NT5DC2
			TOP2A									NUF2
			TPPP2									NUP133
			TPX2									NUSAP1
			TREH									OGDHL
			TRIP13									OIP5
			TROAP									OIT3
			TTC36									ORC6
			TTC39A									PAFAH1B3
			TTK									PAQR4
			UBE2C									PARPBP
			UBE2T									PBK
			UGT2B11									PCDH9
			UROC1									PCK1
			VIPR1									PDGFRA
			VNN1									PDK4
			VSIG4									PEG10
			WDR72									PFKFB1
			ZFPM2									PGLYRP2
			ZIC2									PHF19
			ZWINT									PHYHD1
												PITX2
												PKN3
												PLAC8
												PLEKHG2
												PLG
												POF1B
												POLQ
												PON1
												PON3
												PPBP
												PPIL2
												PRC1
												PRKAA2
												PRKCD
												PRR11
												PSRC1
												PTGER2
												PTP4A3
												PTPRD
												PTTG1
												PTTG3P
												PVALB
												PYGB
												RAB3B
												RACGAP1
												RAD51AP1
												RAD54L
												RAPGEFL1
												RASGEF1B
												RBM24
												RBP5
												RCAN1
												RDH16
												RECQL4
												RFC4
												RMI2
												ROBO1
												RRM2
												RRP12
												RSPO3
												RTP3
												SAA2-SAA4
												SALL4
												SBF2-AS1
												SBSN
												SDS
												SEC22C
												SERPINE1
												SHBG
												SKA1
												SLC10A1
												SLC1A1
												SLC22A1
												SLC25A47
												SLC27A5
												SLC4A4
												SLC51A
												SLC6A8
												SLCO1B3
												SMIM24
												SNX5
												SOAT2
												SORL1
												SOX2
												SOX4
												SPATA18
												SPC24
												SPC25
												SPINK1
												SQLE
												SRD5A2
												SRPX
												SSUH2
												ST3GAL6
												STAB2
												STKLD1
												STXBP6
												SULT1C2
												SYT9
												TACC3
												TAT
												TBC1D8
												TBXA2R
												TDO2
												THRSP
												TIAM2
												TIMD4
												TK1
												TMEM163
												TMEM45A
												TOMM40L
												TOP2A
												TPPP2
												TPX2
												TREM2
												TRIM59
												TRIM71
												TRIP13
												TROAP
												TRPM8
												TSLP
												TTC36
												TTK
												TUBB2B
												TYMS
												UBE2C
												UBE2S
												UBE2T
												UGT2B15
												UHRF1
												UPB1
												UPK3A
												UPP2
												URI1
												UTP23
												VIPR1
												VMO1
												XDH
												ZFP69B
												ZG16
												ZIC2
												ZNF385B
												ZNF468
												ZNF492
												ZNF681
												ZNF702P
												ZNF826P
												ZSCAN30
												ZWINT
