# Supplementary material for: Comprehensive Profiling and Therapeutic Insights into Differentially Expressed Genes in Hepatocellular Carcinoma
Source: Cancers (Basel). 2023 Nov 30;15(23):5653. doi: 10.3390/cancers15235653 (PMC10705715; doi:10.3390/cancers15235653)
Supplement: Supplementary file 1 [file cancers-15-05653-s001.zip › DATAS3 - Shared genes in details.xlsx]

## Sheet: GENES EM COMUM NOS 3 COM DESCRI
Gene	ensembl_gene_id	ensembl_gene_id_version	hgnc_id2	entrez_id	uniprot_ids	name	locus_group	gene_biotype	chromosome_name	location
ACSL4	ENSG00000068366	ENSG00000068366.21	3571	2182	O60488	acyl-CoA synthetase long chain family member 4	protein-coding gene	protein_coding	X	Xq23
AFM	ENSG00000079557	ENSG00000079557.5	316	173	P43652	afamin	protein-coding gene	protein_coding	4	4q13.3
AKR1B10	ENSG00000198074	ENSG00000198074.10	382	57016	O60218	aldo-keto reductase family 1 member B10	protein-coding gene	protein_coding	7	7q33
ANLN	ENSG00000011426	ENSG00000011426.11	14082	54443	Q9NQW6	anillin, actin binding protein	protein-coding gene	protein_coding	7	7p14.2
APOF	ENSG00000175336	ENSG00000175336.10	615	319	Q13790	apolipoprotein F	protein-coding gene	protein_coding	12	12q13.3
ASPM	ENSG00000066279	ENSG00000066279.19	19048	259266	Q8IZT6	assembly factor for spindle microtubules	protein-coding gene	protein_coding	1	1q31.3
AURKA	ENSG00000087586	ENSG00000087586.18	11393	6790	O14965	aurora kinase A	protein-coding gene	protein_coding	20	20q13.2
BCO2	ENSG00000197580	ENSG00000197580.13	18503	83875	Q9BYV7	beta-carotene oxygenase 2	protein-coding gene	protein_coding	11	11q23.1
BUB1B	ENSG00000156970	ENSG00000156970.13	1149	701	O60566	BUB1 mitotic checkpoint serine/threonine kinase B	protein-coding gene	protein_coding	15	15q15.1
C7	ENSG00000112936	ENSG00000112936.21	1346	730	P10643	complement C7	protein-coding gene	protein_coding	5	5p13.1
C9	ENSG00000113600	ENSG00000113600.12	1358	735	P02748	complement C9	protein-coding gene	protein_coding	5	5p13.1
CAP2	ENSG00000112186	ENSG00000112186.13	20039	10486	P40123	cyclase associated actin cytoskeleton regulatory protein 2	protein-coding gene	protein_coding	6	6p22.3
CCL20	ENSG00000115009	ENSG00000115009.13	10619	6364	P78556	C-C motif chemokine ligand 20	protein-coding gene	protein_coding	2	2q36.3
CCNB1	ENSG00000134057	ENSG00000134057.15	1579	891	P14635	cyclin B1	protein-coding gene	protein_coding	5	5q13.2
CCNB2	ENSG00000157456	ENSG00000157456.8	1580	9133	O95067	cyclin B2	protein-coding gene	protein_coding	15	15q22.2
CDC20	ENSG00000117399	ENSG00000117399.14	1723	991	Q12834	cell division cycle 20	protein-coding gene	protein_coding	1	1p34.2
CDH19	ENSG00000071991	ENSG00000071991.9	1758	28513	Q9H159	cadherin 19	protein-coding gene	protein_coding	18	18q22.1
CDK1	ENSG00000170312	ENSG00000170312.17	1722	983	P06493	cyclin dependent kinase 1	protein-coding gene	protein_coding	10	10q21.2
CDKN3	ENSG00000100526	ENSG00000100526.21	1791	1033	Q16667	cyclin dependent kinase inhibitor 3	protein-coding gene	protein_coding	14	14q22.2
CENPF	ENSG00000117724	ENSG00000117724.15	1857	1063	P49454	centromere protein F	protein-coding gene	protein_coding	1	1q41
CLEC1B	ENSG00000165682	ENSG00000165682.15	24356	51266	Q9P126	C-type lectin domain family 1 member B	protein-coding gene	protein_coding	12	12p13.31-p13.2
CLEC4G	ENSG00000182566	ENSG00000182566.15	24591	339390	Q6UXB4	C-type lectin domain family 4 member G	protein-coding gene	protein_coding	19	19p13.2
CLEC4M	ENSG00000104938	ENSG00000104938.18	13523	10332	Q9H2X3	C-type lectin domain family 4 member M	protein-coding gene	protein_coding	19	19p13.2
CLRN3	ENSG00000180745	ENSG00000180745.5	20795	119467	Q8NCR9	clarin 3	protein-coding gene	protein_coding	10	10q26.2
CNDP1	ENSG00000150656	ENSG00000150656.15	20675	84735	Q96KN2	carnosine dipeptidase 1	protein-coding gene	protein_coding	18	18q22.3
CNTN3	ENSG00000113805	ENSG00000113805.9	2173	5067	Q9P232	contactin 3	protein-coding gene	protein_coding	3	3p12.3
COL15A1	ENSG00000204291	ENSG00000204291.11	2192	1306	P39059	collagen type XV alpha 1 chain	protein-coding gene	protein_coding	9	9q22.33
CRHBP	ENSG00000145708	ENSG00000145708.11	2356	1393	P24387	corticotropin releasing hormone binding protein	protein-coding gene	protein_coding	5	5q13.3
CTHRC1	ENSG00000164932	ENSG00000164932.13	18831	115908	Q96CG8	collagen triple helix repeat containing 1	protein-coding gene	protein_coding	8	8q22.3
CXCL12	ENSG00000107562	ENSG00000107562.17	10672	6387	P48061	C-X-C motif chemokine ligand 12	protein-coding gene	protein_coding	10	10q11.21
CXCL14	ENSG00000145824	ENSG00000145824.13	10640	9547	O95715	C-X-C motif chemokine ligand 14	protein-coding gene	protein_coding	5	5q31.1
CXCL2	ENSG00000081041	ENSG00000081041.9	4603	2920	P19875	C-X-C motif chemokine ligand 2	protein-coding gene	protein_coding	4	4q13.3
CYP1A2	ENSG00000140505	ENSG00000140505.7	2596	1544	P05177	cytochrome P450 family 1 subfamily A member 2	protein-coding gene	protein_coding	15	15q24.1
CYP26A1	ENSG00000095596	ENSG00000095596.12	2603	1592	O43174	cytochrome P450 family 26 subfamily A member 1	protein-coding gene	protein_coding	10	10q23.33
CYP2A6	ENSG00000255974	ENSG00000255974.8	2610	1548	P11509	cytochrome P450 family 2 subfamily A member 6	protein-coding gene	protein_coding	19	19q13.2
CYP2A7	ENSG00000198077	ENSG00000198077.11	2611	1549	P20853	cytochrome P450 family 2 subfamily A member 7	protein-coding gene	protein_coding	19	19q13.2
CYP2B6	ENSG00000197408	ENSG00000197408.10	2615	1555	P20813	cytochrome P450 family 2 subfamily B member 6	protein-coding gene	protein_coding	19	19q13.2
CYP2E1	ENSG00000130649	ENSG00000130649.10	2631	1571	P05181	cytochrome P450 family 2 subfamily E member 1	protein-coding gene	protein_coding	10	10q26.3
CYP39A1	ENSG00000146233	ENSG00000146233.8	17449	51302	Q9NYL5	cytochrome P450 family 39 subfamily A member 1	protein-coding gene	protein_coding	6	6p12.3
CYP3A4	ENSG00000160868	ENSG00000160868.16	2637	1576	P08684	cytochrome P450 family 3 subfamily A member 4	protein-coding gene	protein_coding	7	7q22.1
CYP8B1	ENSG00000180432	ENSG00000180432.6	2653	1582	Q9UNU6	cytochrome P450 family 8 subfamily B member 1	protein-coding gene	protein_coding	3	3p22.1
DCN	ENSG00000011465	ENSG00000011465.18	2705	1634	P07585	decorin	protein-coding gene	protein_coding	12	12q21.33
DLGAP5	ENSG00000126787	ENSG00000126787.13	16864	9787	Q15398	DLG associated protein 5	protein-coding gene	protein_coding	14	14q22.3
DNASE1L3	ENSG00000163687	ENSG00000163687.14	2959	1776	Q13609	deoxyribonuclease 1 like 3	protein-coding gene	protein_coding	3	3p14.3
DTL	ENSG00000143476	ENSG00000143476.18	30288	51514	Q9NZJ0	denticleless E3 ubiquitin protein ligase homolog	protein-coding gene	protein_coding	1	1q32.3
ECM1	ENSG00000143369	ENSG00000143369.15	3153	1893	Q16610	extracellular matrix protein 1	protein-coding gene	protein_coding	1	1q21.2
FCN2	ENSG00000160339	ENSG00000160339.16	3624	2220	Q15485	ficolin 2	protein-coding gene	protein_coding	9	9q34.3
FCN3	ENSG00000142748	ENSG00000142748.14	3625	8547	O75636	ficolin 3	protein-coding gene	protein_coding	1	1p36.11
FREM2	ENSG00000150893	ENSG00000150893.11	25396	341640	Q5SZK8	FRAS1 related extracellular matrix 2	protein-coding gene	protein_coding	13	13q13.3
GINS1	ENSG00000101003	ENSG00000101003.12	28980	9837	Q14691	GINS complex subunit 1	protein-coding gene	protein_coding	20	20p11.21
GLS2	ENSG00000135423	ENSG00000135423.13	29570	27165	Q9UI32	glutaminase 2	protein-coding gene	protein_coding	12	12q13.3
GLYAT	ENSG00000149124	ENSG00000149124.11	13734	10249	Q6IB77	glycine-N-acyltransferase	protein-coding gene	protein_coding	11	11q12.1
GPC3	ENSG00000147257	ENSG00000147257.16	4451	2719	P51654	glypican 3	protein-coding gene	protein_coding	X	Xq26.2
GPM6A	ENSG00000150625	ENSG00000150625.17	4460	2823	P51674	glycoprotein M6A	protein-coding gene	protein_coding	4	4q34.2
GYS2	ENSG00000111713	ENSG00000111713.3	4707	2998	P54840	glycogen synthase 2	protein-coding gene	protein_coding	12	12p12.1
HAMP	ENSG00000105697	ENSG00000105697.9	15598	57817	P81172	hepcidin antimicrobial peptide	protein-coding gene	protein_coding	19	19q13.12
HAO2	ENSG00000116882	ENSG00000116882.15	4810	51179	Q9NYQ3	hydroxyacid oxidase 2	protein-coding gene	protein_coding	1	1p12
HGF	ENSG00000019991	ENSG00000019991.18	4893	3082	P14210	hepatocyte growth factor	protein-coding gene	protein_coding	7	7q21.11
HGFAC	ENSG00000109758	ENSG00000109758.9	4894	3083	Q04756	HGF activator	protein-coding gene	protein_coding	4	4p16.3
HHIP	ENSG00000164161	ENSG00000164161.10	14866	64399	Q96QV1	hedgehog interacting protein	protein-coding gene	protein_coding	4	4q31.21
HMMR	ENSG00000072571	ENSG00000072571.20	5012	3161	O75330	hyaluronan mediated motility receptor	protein-coding gene	protein_coding	5	5q34
IDO2	ENSG00000188676	ENSG00000188676.15	27269	169355	Q6ZQW0	indoleamine 2,3-dioxygenase 2	protein-coding gene	protein_coding	8	8p11.21
IGF1	ENSG00000017427	ENSG00000017427.17	5464	3479	P05019	insulin like growth factor 1	protein-coding gene	protein_coding	12	12q23.2
IGF2BP3	ENSG00000136231	ENSG00000136231.14	28868	10643	O00425	insulin like growth factor 2 mRNA binding protein 3	protein-coding gene	protein_coding	7	7p15.3
IGFALS	ENSG00000099769	ENSG00000099769.6	5468	3483	P35858	insulin like growth factor binding protein acid labile subunit	protein-coding gene	protein_coding	16	16p13.3
KBTBD11	ENSG00000176595	ENSG00000176595.4	29104	9920	O94819	kelch repeat and BTB domain containing 11	protein-coding gene	protein_coding	8	8p23.3
KCNN2	ENSG00000080709	ENSG00000080709.17	6291	3781	Q9H2S1	potassium calcium-activated channel subfamily N member 2	protein-coding gene	protein_coding	5	5q22.3
KIF20A	ENSG00000112984	ENSG00000112984.12	9787	10112	O95235	kinesin family member 20A	protein-coding gene	protein_coding	5	5q31.2
KIF4A	ENSG00000090889	ENSG00000090889.12	13339	24137	O95239	kinesin family member 4A	protein-coding gene	protein_coding	X	Xq13.1
KMO	ENSG00000117009	ENSG00000117009.12	6381	8564	O15229	kynurenine 3-monooxygenase	protein-coding gene	protein_coding	1	1q43
LCAT	ENSG00000213398	ENSG00000213398.8	6522	3931	P04180	lecithin-cholesterol acyltransferase	protein-coding gene	protein_coding	16	16q22.1
LPA	ENSG00000198670	ENSG00000198670.12	6667	4018	P08519	lipoprotein(a)	protein-coding gene	protein_coding	6	6q25.3-q26
LY6E	ENSG00000160932	ENSG00000160932.11	6727	4061	Q16553	lymphocyte antigen 6 family member E	protein-coding gene	protein_coding	8	8q24.3
LYVE1	ENSG00000133800	ENSG00000133800.9	14687	10894	Q9Y5Y7	lymphatic vessel endothelial hyaluronan receptor 1	protein-coding gene	protein_coding	11	11p15.4
MARCO	ENSG00000019169	ENSG00000019169.11	6895	8685	Q9UEW3	macrophage receptor with collagenous structure	protein-coding gene	protein_coding	2	2q14.2
MDK	ENSG00000110492	ENSG00000110492.17	6972	4192	P21741	midkine	protein-coding gene	protein_coding	11	11p11.2
MELK	ENSG00000165304	ENSG00000165304.8	16870	9833	Q14680	maternal embryonic leucine zipper kinase	protein-coding gene	protein_coding	9	9p13.2
MFSD2A	ENSG00000168389	ENSG00000168389.18	25897	84879	Q8NA29	MFSD2 lysolipid transporter A, lysophospholipid	protein-coding gene	protein_coding	1	1p34.2
MT1E	ENSG00000169715	ENSG00000169715.15	7397	4493	P04732	metallothionein 1E	protein-coding gene	protein_coding	16	16q13
MT1F	ENSG00000198417	ENSG00000198417.7	7398	4494	P04733	metallothionein 1F	protein-coding gene	protein_coding	16	16q13
MT1G	ENSG00000125144	ENSG00000125144.14	7399	4495	P13640	metallothionein 1G	protein-coding gene	protein_coding	16	16q13
MT1H	ENSG00000205358	ENSG00000205358.4	7400	4496	P80294	metallothionein 1H	protein-coding gene	protein_coding	16	16q13
MT1M	ENSG00000205364	ENSG00000205364.4	14296	4499	Q8N339	metallothionein 1M	protein-coding gene	protein_coding	16	16q13
MT1X	ENSG00000187193	ENSG00000187193.9	7405	4501	P80297	metallothionein 1X	protein-coding gene	protein_coding	16	16q13
NAT2	ENSG00000156006	ENSG00000156006.5	7646	10	P11245	N-acetyltransferase 2	protein-coding gene	protein_coding	8	8p22
NCAPG	ENSG00000109805	ENSG00000109805.10	24304	64151	Q9BPX3	non-SMC condensin I complex subunit G	protein-coding gene	protein_coding	4	4p15.31
NDC80	ENSG00000080986	ENSG00000080986.13	16909	10403	O14777	NDC80 kinetochore complex component	protein-coding gene	protein_coding	18	18p11.32
NEK2	ENSG00000117650	ENSG00000117650.13	7745	4751	P51955	NIMA related kinase 2	protein-coding gene	protein_coding	1	1q32.3
OIT3	ENSG00000138315	ENSG00000138315.13	29953	170392	Q8WWZ8	oncoprotein induced transcript 3	protein-coding gene	protein_coding	10	10q22.1
PBK	ENSG00000168078	ENSG00000168078.10	18282	55872	Q96KB5	PDZ binding kinase	protein-coding gene	protein_coding	8	8p21.1
PCK1	ENSG00000124253	ENSG00000124253.11	8724	5105	P35558	phosphoenolpyruvate carboxykinase 1	protein-coding gene	protein_coding	20	20q13.31
PDGFRA	ENSG00000134853	ENSG00000134853.12	8803	5156	P16234	platelet derived growth factor receptor alpha	protein-coding gene	protein_coding	4	4q12
PLAC8	ENSG00000145287	ENSG00000145287.11	19254	51316	Q9NZF1	placenta associated 8	protein-coding gene	protein_coding	4	4q21.22
PRC1	ENSG00000198901	ENSG00000198901.14	9341	9055	O43663	protein regulator of cytokinesis 1	protein-coding gene	protein_coding	15	15q26.1
PTTG1	ENSG00000164611	ENSG00000164611.13	9690	9232	O95997	PTTG1 regulator of sister chromatid separation, securin	protein-coding gene	protein_coding	5	5q33.3
RDH16	ENSG00000139547	ENSG00000139547.8	29674	8608	O75452	retinol dehydrogenase 16	protein-coding gene	protein_coding	12	12q13.3
ROBO1	ENSG00000169855	ENSG00000169855.21	10249	6091	Q9Y6N7	roundabout guidance receptor 1	protein-coding gene	protein_coding	3	3p12.3
RRM2	ENSG00000171848	ENSG00000171848.16	10452	6241	P31350	ribonucleotide reductase regulatory subunit M2	protein-coding gene	protein_coding	2	2p25.1
RSPO3	ENSG00000146374	ENSG00000146374.14	20866	84870	Q9BXY4	R-spondin 3	protein-coding gene	protein_coding	6	6q22.33
SDS	ENSG00000135094	ENSG00000135094.11	10691	10993	P20132	serine dehydratase	protein-coding gene	protein_coding	12	12q24.13
SLC22A1	ENSG00000175003	ENSG00000175003.15	10963	6580	O15245	solute carrier family 22 member 1	protein-coding gene	protein_coding	6	6q25.3
SLC25A47	ENSG00000140107	ENSG00000140107.12	20115	283600	Q6Q0C1	solute carrier family 25 member 47	protein-coding gene	protein_coding	14	14q32.2
SLCO1B3	ENSG00000111700	ENSG00000111700.13	10961	28234	Q9NPD5	solute carrier organic anion transporter family member 1B3	protein-coding gene	protein_coding	12	12p12.2
SRD5A2	ENSG00000277893	ENSG00000277893.2	11285	6716	P31213	steroid 5 alpha-reductase 2	protein-coding gene	protein_coding	2	2p23.1
SRPX	ENSG00000101955	ENSG00000101955.15	11309	8406	P78539	sushi repeat containing protein X-linked	protein-coding gene	protein_coding	X	Xp11.4
STAB2	ENSG00000136011	ENSG00000136011.15	18629	55576	Q8WWQ8	stabilin 2	protein-coding gene	protein_coding	12	12q23.3
TOP2A	ENSG00000131747	ENSG00000131747.15	11989	7153	P11388	DNA topoisomerase II alpha	protein-coding gene	protein_coding	17	17q21.2
TTC36	ENSG00000172425	ENSG00000172425.12	33708	143941	A6NLP5	tetratricopeptide repeat domain 36	protein-coding gene	protein_coding	11	11q23.3
TTK	ENSG00000112742	ENSG00000112742.10	12401	7272	P33981	TTK protein kinase	protein-coding gene	protein_coding	6	6q14.1
ZIC2	ENSG00000043355	ENSG00000043355.12	12873	7546	O95409	Zic family member 2	protein-coding gene	protein_coding	13	13q32.3
