# Supplementary material for: Comprehensive Profiling and Therapeutic Insights into Differentially Expressed Genes in Hepatocellular Carcinoma
Source: Cancers (Basel). 2023 Nov 30;15(23):5653. doi: 10.3390/cancers15235653 (PMC10705715; doi:10.3390/cancers15235653)
Supplement: Supplementary file 1 [file cancers-15-05653-s001.zip › DATAS4 - Transcription Factors.xlsx]

## Sheet: Planilha1
The consult in database was in done in August, 2023
Transcription Factors found in TRRUST database (https://www.grnpedia.org/trrust/Network_search_form.php)
TF	Gene	Mode of Regulation	Reference (PMID)	FDR
E2F3	AURKA	Activation	18776222	2.54e-06
E2F3	CCNB1	Unknown	17098936				Transcription Factors found in X2Kweb database (https://maayanlab.cloud/X2K/)
E2F3	CDK1	Unknown	16909110				TF	Hypergeometric p-value	Enriched Targets
YBX1	CCNB1	Repression	20596676	2.09e-05			E2F4	2.408e-14	NCAPG PBK DLGAP5 CENPF MELK NDC80 CDK1 ASPM TTK CDC20 KIF20A TOP2A KIF4A AURKA BUB1 RRM
YBX1	CDC20	Repression	20596676				FOXM1	8.181e-10	CDC20 PTTG1 ASPM KIF20A CCNB2 CCNB1 CENPF CDK1
YBX1	TOP2A	Unknown	10597187				SIN3A	4.48e-07	NCAPG DLGAP5 CENPF CDC20 KIF20A CCNB2 CCNB1 AURKA RRM2 PBK HMMR CDK1 BUB1
E2F1	AURKA	Activation	20300951	2.54e-06			NFYA	0.0001814	DLGAP5 CENPF CDC20 RRM2 HMMR TTK TOP2A BUB1 KIF20A CCNB2 CCNB1 AURKA CDK1 ASPM
E2F1	CCNB1	Unknown	22508987				NFYB	0.00001384	RRM2 HMMR TTK BUB1 CCNB2 CCNB1 ASPM DLGAP5 CENPF CDC20 TOP2A KIF20A KIF4A AURKA CDK1
E2F1	CDK1	Activation	14618416				FOS	0.001716	CENPF HMMR ASPM TOP2A RRM2
E2F1	RRM2	Activation	19416980				IRF3	0.002044	DLGAP5 TOP2A AURKA BUB1 RRM2
E2F1	TOP2A	Activation	11313881				E2F1	0.006189	DLGAP5 NDC80 CCNB2 AURKA RRM2
PTTG1	CCNB1	Activation	22475756	0.000296
PTTG1	CDK1	Activation	22475756
TP53	CCNB1	Repression	11892838	0.000107
TP53	CDK1	Repression	12889596
TP53	CCNB2	Unknown	12889596
TP53	PTTG1	Activation	12355087
TP53	PTTG1	Repression	15016801
IRF1	CCNB1	Repression	22200613	0.0025
IRF1	CDK1	Repression	22200613
BRCA1	ASPM	Activation	16123590	0.00272
BRCA1	CCNB1	Unknown	12647291
RELA	CCNB1	Activation	11861406	0.0521
RELA	CCNB1	Unknown	19610058
RELA	CYP2E1	Unknown	19928584
NFKB1	CCNB1	Activation	11861406	0.0521
NFKB1	CCNB1	Unknown	19610058
NFKB1	CYP2E1	Unknown	19928584
E2F4	CCNB1	Unknown	22508987	0.00059
E2F4	TTK	Repression	17981789
